# Supplementary material for: Genome-wide identification and expression analysis of the JMJ-C gene family in melon (Cucumis melo L.) reveals their potential role in fruit development
Source: BMC Genomics. 2023 Dec 13;24:771. doi: 10.1186/s12864-023-09868-3 (PMC10720240; doi:10.1186/s12864-023-09868-3)
Supplement: Supplementary file 1 — Additional file 1: Table S1. Primer sequence and application [file 12864_2023_9868_MOESM1_ESM.xlsx]

## Sheet: Sheet1
Table S1 Primer sequence and application
Primer name	Primer sequence(5′→3′)	Application
JMJ1-Q-F	CCTGGAGATCAGGCATTTGCT	RT-qPCR
JMJ1-Q-R	TCTTAATGAAAGTGGCTAGGTGGT
JMJ2-Q-F	CGCTGATACTGAAAAACCAGTGT
JMJ2-Q-R	CTAGATGGCCCCAAGACAAGT
JMJ3a-Q-F	CCTTCTACAAGAGTGGCAGGA
JMJ3a-Q-R	TATTTGGCAGGAAGGCACCC
JMJ3b-Q-F	CTCCTGCTTGTACCCAACCT
JMJ3b-Q-R	ATTCTTCCCTCCACCGCAAG
JMJ4-Q-F	CATGCCACGTTTTCCACTCG
JMJ4-Q-R	TGCGTTTTCGGCCTCTACTT
JMJ5a-Q-F	AGGGTTTGCGGTCAGATGAG
JMJ5a-Q-R	ACAGAGCCAGCATCTGCATT
JMJ5b-Q-F	CAAGAGCAGAGCCATGTGGA
JMJ5b-Q-R	TCAATCCGCTGATAGTGGGC
JMJ6-Q-F	GGGAAAGCCCCAAATGCCTA
JMJ6-Q-R	AGCCTGCTCTATCAGTTGCTT
JMJ7-Q-F	TCCTTTGCACCATGATCCTCA
JMJ7-Q-R	AGATCCACCTGGCTGGAATTG
JMJ8-Q-F	GTGTAGCATCATATACAACTCAGGC
JMJ8-Q-R	CATTCCAACCAGGTAGCCTTCT
JMJ9-Q-F	GGAGGCTATTCCTGATTGCTCA
JMJ9-Q-R	TCTCCACCAGTGATCTGGGA
JMJ10-Q-F	GCCTGTGTTGTTGGAGGGAT
JMJ10-Q-R	ACGGGCCCAACTGAAAATCT
JMJ11-Q-F	ACAAAACGATGTGGGACCTAAGA
JMJ11-Q-R	TGCGCAAACAAAGACATGTAGGG
JMJ12-Q-F	GTTGGGAGGCATCAGATGGT
JMJ12-Q-R	ACAGGATGAAACACCTGTGGAA
JMJ13-Q-F	TCCATTCTGAAGGAAGAGATTGTCA
JMJ13-Q-R	CCATCAGGATTCGCACTCCA
JMJ14-Q-F	GACGAAGCACTTCCAGACCA
JMJ14-Q-R	TGGCGGCCTTGAAGATAGTG
JMJ15-Q-F	CATCTTCCTCCTTCGCCCTC
JMJ15-Q-R	GGAGATTGTCAAGACCGCCA
JMJ5a-SL-F	TACCCGGGATGGGGACAGAGCTTATAAGAG	Subcellular localization analysis
JMJ5a-SL-R	CTGGATCCTCTTCGATGACTTTGAATCTC
